# Supplementary material for: Aberrations in medically certified sick leave and primary healthcare consultations in Norway in 2023 compared to pre-COVID-19-pandemic trends
Source: Arch Public Health. 2024 Oct 22;82:187. doi: 10.1186/s13690-024-01411-4 (PMC11495095; doi:10.1186/s13690-024-01411-4)
Supplement: Supplementary file 1 — Additional File 1. ICPC-2 codes extracted for NAV and NorSySS. [file 13690_2024_1411_MOESM1_ESM.xlsx]

## Sheet: Sheet 1
Supplementary Table 1. ICPC-2 codes extracted for NAV and NorSySS.
Source	ICPC-2
NAV	Everything
NAV	A* General and unspecified
NAV	D* Digestive
NAV	XX* Other
NAV	K* Circulatory
NAV	L* Musculoskeletal
NAV	N* Neurological
NAV	P* Psychological
NAV	R* Respiratory
NAV	W* Pregnancy, childbirth, and family planning
NAV	BFHSTUXYZ* Other
NAV	A01 Pain general/multiple sites
NAV	A02 Chills
NAV	A03 Fever
NAV	A04 Weakness/tiredness general
NAV	A05 Feeling ill
NAV	A06 Fainting/syncope
NAV	A07 Coma
NAV	A08 Swelling
NAV	A09 Sweating problem
NAV	A10 Bleeding/haemorrhage NOS
NAV	A11 Chest pain NOS
NAV	A13 Concern/fear medical treatment A16 Irritable infant
NAV	A21 Risk factor for malignancy
NAV	A23 Risk factor NOS
NAV	A26 Fear of cancer NOS
NAV	A27 Fear of other disease NOS
NAV	A28 Limited function/disability NOS
NAV	A29 General symptom/complaint other
NAV	A70 Tuberculosis
NAV	A72 Chickenpox
NAV	A73 Malaria
NAV	A75 Infectious mononucleosis
NAV	A76 Viral exanthem other
NAV	A77 Viral disease other/NOS
NAV	A78 Infectious disease other/NOS
NAV	A79 Malignancy NOS
NAV	A80 Trauma/injury NOS
NAV	A81 Multiple trauma/injuries
NAV	A82 Secondary effect of trauma
NAV	A84 Poisoning by medical agent
NAV	A85 Adverse effect medical agent
NAV	A86 Toxic effect non-medicinal substance
NAV	A87 Complication of medical treatment
NAV	A88 Adverse effect physical factor
NAV	A89 Effect prosthetic device
NAV	A90 Congenital anomaly OS/multiple
NAV	A91 Abnormal result investigation NOS
NAV	A92 Allergy/allergic reaction NOS
NAV	A94 Perinatal morbidity other
NAV	A95 Perinatal mortality
NAV	A96 Death
NAV	A97 No disease
NAV	A98 Health maintenance/prevention
NAV	A99 General disease NOS
NAV	B02 Lymph gland(s) enlarged/painful B04 Blood symptom/complaint
NAV	B29 Sympt/complt lymph/immune other
NAV	B70 Lymphadenitis acute
NAV	B71 Lymphadenitis non-specific
NAV	B72 Hodgkin's disease/lymphoma
NAV	B73 Leukaemia
NAV	B74 Malignant neoplasm blood other
NAV	B75 Benign/unspecified neoplasm blood
NAV	B76 Ruptured spleen traumatic
NAV	B78 Hereditary haemolytic anaemia
NAV	B80 Iron deficiency anaemia
NAV	B81 Anaemia, Vitamin B12/folate def.
NAV	B82 Anaemia other/unspecified
NAV	B83 Purpura/coagulation defect
NAV	B84 Unexplained abnormal white cells
NAV	B90 HIV-infection/aids
NAV	B99 Blood/lymph/spleen disease other
NAV	D01 Abdominal pain/cramps general
NAV	D02 Abdominal pain epigastric
NAV	D03 Heartburn
NAV	D04 Rectal/anal pain
NAV	D06 Abdominal pain localized other
NAV	D07 Dyspepsia/indigestion
NAV	D08 Flatulence/gas/belching
NAV	D09 Nausea
NAV	D10 Vomiting
NAV	D11 Diarrhoea
NAV	D12 Constipation
NAV	D13 Jaundice
NAV	D14 Haematemesis/vomiting blood
NAV	D15 Melaena
NAV	D16 Rectal bleeding
NAV	D17 Incontinence of bowel
NAV	D18 Change faeces/bowel movements
NAV	D19 Teeth/gum symptom/complaint
NAV	D20 Mouth/tongue/lip symptom/complt.
NAV	D21 Swallowing problem
NAV	D24 Abdominal mass NOS
NAV	D25 Abdominal distension
NAV	D27 Fear of digestive disease other
NAV	D29 Digestive symptom/complaint other
NAV	D70 Gastrointestinal infection
NAV	D71 Mumps
NAV	D72 Viral hepatitis
NAV	D73 Gastroenteritis presumed infection
NAV	D74 Malignant neoplasm stomach
NAV	D75 Malignant neoplasm colon/rectum
NAV	D76 Malignant neoplasm pancreas
NAV	D77 Malig. neoplasm digest other/NOS
NAV	D78 Neoplasm digest benign/uncertain
NAV	D80 Injury digestive system other
NAV	D81 Congen. anomaly digestive system
NAV	D82 Teeth/gum disease
NAV	D83 Mouth/tongue/lip disease
NAV	D84 Oesophagus disease
NAV	D85 Duodenal ulcer
NAV	D86 Peptic ulcer other
NAV	D87 Stomach function disorder
NAV	D88 Appendicitis
NAV	D89 Inguinal hernia
NAV	D90 Hiatus hernia
NAV	D91 Abdominal hernia other
NAV	D92 Diverticular disease
NAV	D93 Irritable bowel syndrome
NAV	D94 Chronic enteritis/ulcerative colitis
NAV	D95 Anal fissure/perianal abscess
NAV	D96 Worms/other parasites
NAV	D97 Liver disease NOS
NAV	D98 Cholecystitis/cholelithiasis
NAV	D99 Disease digestive system, other
NAV	F01 Eye pain
NAV	F02 Red eye
NAV	F03 Eye discharge
NAV	F04 Visual floaters/spots
NAV	F05 Visual disturbance other
NAV	F13 Eye sensation abnormal
NAV	F15 Eye appearance abnormal
NAV	F16 Eyelid symptom/complaint
NAV	F28 Limited function/disability (f)
NAV	F29 Eye symptom/complaint other
NAV	F70 Conjunctivitis infectious
NAV	F71 Conjunctivitis allergic
NAV	F72 Blepharitis/stye/chalazion
NAV	F73 Eye infection/inflammation other
NAV	F74 Neoplasm of eye/adnexa
NAV	F75 Contusion/haemorrhage eye
NAV	F76 Foreign body in eye
NAV	F79 Injury eye other
NAV	F81 Congenital anomaly eye other
NAV	F82 Detached retina
NAV	F83 Retinopathy
NAV	F84 Macular degeneration
NAV	F85 Corneal ulcer
NAV	F91 Refractive error
NAV	F92 Cataract
NAV	F93 Glaucoma
NAV	F94 Blindness
NAV	F95 Strabismus
NAV	F99 Eye/adnexa disease, other
NAV	H01 Ear pain/earache
NAV	H02 Hearing complaint
NAV	H03 Tinnitus, ringing/buzzing ear
NAV	H13 Plugged feeling ear
NAV	H28 Limited function/disability ear
NAV	H29 Ear symptom/complaint other
NAV	H70 Otitis externa
NAV	H71 Acute otitis media/myringitis
NAV	H72 Serous otitis media
NAV	H73 Eustachian salpingitis
NAV	H74 Chronic otitis media
NAV	H77 Perforation ear drum
NAV	H79 Ear injury other
NAV	H80 Congenital anomaly of ear
NAV	H81 Excessive ear wax
NAV	H82 Vertiginous syndrome
NAV	H83 Otosclerosis
NAV	H84 Presbyacusis
NAV	H85 Acoustic trauma
NAV	H86 Deafness
NAV	H99 Ear/mastoid disease, other
NAV	K01 Heart pain
NAV	K02 Pressure/tightness of heart
NAV	K04 Palpitations/awareness of heart
NAV	K05 Irregular heartbeat other
NAV	K07 Swollen ankles/oedema
NAV	K22 Risk factor cardiovascular disease
NAV	K24 Fear of heart disease
NAV	K25 Fear of hypertension
NAV	K27 Fear cardiovascular disease other
NAV	K28 Limited function/disability (k)
NAV	K29 Cardiovascular sympt./complt. other
NAV	K70 Infection of circulatory system
NAV	K71 Rheumatic fever/heart disease
NAV	K72 Neoplasm cardiovascular
NAV	K73 Congenital anomaly cardiovascular
NAV	K74 Ischaemic heart disease w. angina
NAV	K75 Acute myocardial infarction
NAV	K76 Ischaemic heart disease w/o angina
NAV	K77 Heart failure
NAV	K78 Atrial fibrillation/flutter
NAV	K79 Paroxysmal tachycardia
NAV	K80 Cardiac arrhythmia NOS
NAV	K81 Heart/arterial murmur NOS
NAV	K82 Pulmonary heart disease
NAV	K83 Heart valve disease NOS
NAV	K84 Heart disease other
NAV	K85 Elevated blood pressure
NAV	K86 Hypertension uncomplicated
NAV	K87 Hypertension complicated
NAV	K88 Postural hypotension
NAV	K89 Transient cerebral ischaemia
NAV	K90 Stroke/cerebrovascular accident
NAV	K91 Cerebrovascular disease
NAV	K92 Atherosclerosis/PVD
NAV	K93 Pulmonary embolism
NAV	K94 Phlebitis/thrombophlebitis
NAV	K95 Varicose veins of leg
NAV	K96 Haemorrhoids
NAV	K99 Cardiovascular disease other
NAV	L01 Neck symptom/complain
NAV	L02 Back symptom/complaint
NAV	L03 Low back symptom/complaint
NAV	L04 Chest symptom/complaint
NAV	L05 Flank/axilla symptom/complaint
NAV	L07 Jaw symptom/complaint
NAV	L08 Shoulder symptom/complaint
NAV	L09 Arm symptom/complaint
NAV	L10 Elbow symptom/complaint
NAV	L11 Wrist symptom/complaint
NAV	L12 Hand/finger symptom/complaint
NAV	L13 Hip symptom/complaint
NAV	L14 Leg/thigh symptom/complaint
NAV	L15 Knee symptom/complaint
NAV	L16 Ankle symptom/complaint
NAV	L17 Foot/toe symptom/complaint
NAV	L18 Muscle pain
NAV	L19 Muscle symptom/complaint NOS
NAV	L20 Joint symptom/complaint NOS
NAV	L28 Limited function/disability (l)
NAV	L29 Sympt/complt. Musculoskeletal other
NAV	L70 Infections musculoskeletal system
NAV	L71 Malignant neoplasm musculoskeletal
NAV	L72 Fracture: radius/ulna
NAV	L73 Fracture: tibia/fibula
NAV	L74 Fracture: hand/foot bone
NAV	L75 Fracture: femur
NAV	L76 Fracture: other
NAV	L77 Sprain/strain of ankle
NAV	L78 Sprain/strain of knee
NAV	L79 Sprain/strain of joint NOS
NAV	L80 Dislocation/subluxation
NAV	L81 Injury musculoskeletal NOS
NAV	L82 Congenital anomaly musculoskeletal
NAV	L83 Neck syndrome
NAV	L84 Back syndrome w/o radiating pain
NAV	L85 Acquired deformity of spine
NAV	L86 Back syndrome with radiating pain
NAV	L87 Bursitis/tendinitis/synovitis NOS
NAV	L88 Rheumatoid/seropositive arthritis
NAV	L89 Osteoarthrosis of hip
NAV	L90 Osteoarthrosis of knee
NAV	L91 Osteoarthrosis other
NAV	L92 Shoulder syndrome
NAV	L93 Tennis elbow
NAV	L94 Osteochondrosis
NAV	L95 Osteoporosis
NAV	L96 Acute internal damage knee
NAV	L97 Neoplasm benign/unspec musculo.
NAV	L98 Acquired deformity of limb
NAV	L99 Musculoskeletal disease, other
NAV	N01 Headache
NAV	N03 Pain face
NAV	N04 Restless legs
NAV	N05 Tingling fingers/feet/toes
NAV	N06 Sensation disturbance other
NAV	N07 Convulsion/seizure
NAV	N08 Abnormal involuntary movements
NAV	N17 Vertigo/dizziness
NAV	N18 Paralysis/weakness
NAV	N19 Speech disorder
NAV	N27 Fear of neurological disease other
NAV	N28 Limited function/disability (n)
NAV	N29 Neurological symptom/complt. other
NAV	N70 Poliomyelitis
NAV	N71 Meningitis/encephalitis
NAV	N73 Neurological infection other
NAV	N74 Malignant neoplasm nervous system
NAV	N75 Benign neoplasm nervous system
NAV	N76 Neoplasm nervous system unspec.
NAV	N79 Concussion
NAV	N80 Head injury other
NAV	N81 Injury nervous system other
NAV	N85 Congenital anomaly neurological
NAV	N86 Multiple sclerosis
NAV	N87 Parkinsonism
NAV	N88 Epilepsy
NAV	N89 Migraine
NAV	N90 Cluster headache
NAV	N91 Facial paralysis/bell's palsy
NAV	N92 Trigeminal neuralgia
NAV	N93 Carpal tunnel syndrome
NAV	N94 Peripheral neuritis/neuropathy
NAV	N95 Tension headache
NAV	N99 Neurological disease, other
NAV	P01 Feeling anxious/nervous/tense
NAV	P02 Acute stress reaction
NAV	P03 Feeling depressed
NAV	P04 Feeling/behaving irritable/angry
NAV	P05 Senility, feeling/behaving old
NAV	P06 Sleep disturbance
NAV	P09 Sexual preference concern
NAV	P10 Stammering/stuttering/tic
NAV	P15 Chronic alcohol abuse
NAV	P16 Acute alcohol abuse
NAV	P18 Medication abuse
NAV	P19 Drug abuse
NAV	P20 Memory disturbance
NAV	P22 Child behaviour symptom/complaint
NAV	P23 Adolescent behav. Symptom/complt.
NAV	P24 Specific learning problem
NAV	P25 Phase of life problem adult
NAV	P27 Fear of mental disorder
NAV	P28 Limited function/disability (p)
NAV	P29 Psychological symptom/complt other (#includes burnout)
NAV	P70 Dementia
NAV	P71 Organic psychosis other
NAV	P72 Schizophrenia
NAV	P73 Affective psychosis
NAV	P74 Anxiety disorder/anxiety state
NAV	P75 Somatization disorder
NAV	P76 Depressive disorder
NAV	P77 Suicide/suicide attempt
NAV	P78 Neuraesthenia/surmenage
NAV	P79 Phobia/compulsive disorder
NAV	P80 Personality disorder
NAV	P81 Hyperkinetic disorder
NAV	P82 Post-traumatic stress disorder
NAV	P85 Mental retardation
NAV	P86 Anorexia nervosa/bulimia
NAV	P98 Psychosis NOS/other
NAV	P99 Psychological disorders, other
NAV	R01 Pain respiratory system
NAV	R02 Shortness of breath/dyspnoea
NAV	R04 Breathing problem, other
NAV	R05 Cough
NAV	R06 Nose bleed/epistaxis
NAV	R07 Sneezing/nasal congestion
NAV	R08 Nose symptom/complaint other
NAV	R09 Sinus symptom/complaint
NAV	R21 Throat symptom/complaint
NAV	R23 Voice symptom/complaint
NAV	R24 Haemoptysis
NAV	R28 Limited function/disability (r)
NAV	R29 Respiratory symptom/complaint oth.
NAV	R71 Whooping cough
NAV	R72 Strep throat
NAV	R73 Boil/abscess nose
NAV	R74 Upper respiratory infection acute
NAV	R75 Sinusitis acute/chronic
NAV	R76 Tonsillitis acute
NAV	R77 Laryngitis/tracheitis acute
NAV	R78 Acute bronchitis/bronchiolitis
NAV	R79 Chronic bronchitis
NAV	R80 Influenza
NAV	R81 Pneumonia
NAV	R82 Pleurisy/pleural effusion
NAV	R83 Respiratory infection other
NAV	R84 Malignant neoplasm bronchus/lung
NAV	R85 Malinant neoplasm respiratory, other
NAV	R86 Benign neoplasm respiratory
NAV	R88 Injury respiratory other
NAV	R89 Congenital anomaly respiratory
NAV	R90 Hypertrophy tonsils/adenoids
NAV	R92 Neoplasm respiratory unspecified
NAV	R95 Chronic obstructive pulmonary dis
NAV	R96 Asthma
NAV	R97 Allergic rhinitis
NAV	R98 Hyperventilation syndrome
NAV	R99 Respiratory disease other
NAV	S01 Pain/tenderness of skin
NAV	S02 Pruritus
NAV	S03 Warts
NAV	S04 Lump/swelling localized
NAV	S06 Rash localized
NAV	S07 Rash generalized
NAV	S08 Skin colour change
NAV	S09 Infected finger/toe
NAV	S10 Boil/carbuncle
NAV	S11 Skin infection post-traumatic
NAV	S12 Insect bite/sting
NAV	S13 Animal/human bite
NAV	S14 Burn/scald
NAV	S15 Foreign body in skin
NAV	S16 Bruise/contusion
NAV	S17 Abrasion/scratch/blister
NAV	S18 Laceration/cut
NAV	S19 Skin injury other
NAV	S20 Corn/callosity
NAV	S21 Skin texture symptom/complaint
NAV	S22 Nail symptom/complaint
NAV	S23 Hair loss/baldness
NAV	S29 Skin symptom/complaint other
NAV	S70 Herpes zoster
NAV	S71 Herpes simplex
NAV	S72 Scabies/other acariasis
NAV	S73 Pediculosis/skin infestation other
NAV	S74 Dermatophytosis
NAV	S76 Skin infection other
NAV	S77 Malignant neoplasm of skin
NAV	S78 Lipoma
NAV	S79 Neoplasm skin benign/unspecified
NAV	S80 Solar keratosis/sunburn
NAV	S81 Haemangioma/lymphangioma
NAV	S82 Naevus/mole
NAV	S83 Congenital skin anomaly other
NAV	S84 Impetigo
NAV	S85 Pilonidal cyst/fistula
NAV	S86 Dermatitis seborrhoeic
NAV	S87 Dermatitis/atopic eczema
NAV	S88 Dermatitis contact/allergic
NAV	S91 Psoriasis
NAV	S92 Sweat gland disease
NAV	S93 Sebaceous cyst
NAV	S94 Ingrowing nail
NAV	S96 Acne
NAV	S97 Chronic ulcer skin
NAV	S98 Urticaria
NAV	S99 Skin disease, other
NAV	T03 Loss of appetite
NAV	T05 Feeding problem of adult
NAV	T08 Weight loss
NAV	T11 Dehydration
NAV	T27 Fear endocrine/metabolic dis other
NAV	T28 Limited function/disability (t)
NAV	T29 Endocrine/met./sympt/complt other
NAV	T71 Malignant neoplasm thyroid
NAV	T72 Benign neoplasm thyroid
NAV	T73 Neoplasm endocrine oth/unspecified
NAV	T81 Goitre
NAV	T82 Obesity
NAV	T83 Overweight
NAV	T85 Hyperthyroidism/thyrotoxicosis
NAV	T86 Hypothyroidism/myxoedema
NAV	T87 Hypoglycaemia
NAV	T89 Diabetes insulin dependent
NAV	T90 Diabetes non-insulin dependent
NAV	T91 Vitamin/nutritional deficiency
NAV	T92 Gout
NAV	T93 Lipid disorder
NAV	T99 Endocrine/metab/nutrit. dis. other
NAV	U01 Dysuria/painful urination
NAV	U02 Urinary frequency/urgency
NAV	U04 Incontinence urine
NAV	U05 Urination problems other
NAV	U06 Haematuria
NAV	U07 Urine symptom/complaint other
NAV	U08 Urinary retention
NAV	U13 Bladder symptom/complaint other
NAV	U14 Kidney symptom/complaint
NAV	U28 Limited function/disability urinary
NAV	U29 Urinary symptom/complaint other
NAV	U70 Pyelonephritis/pyelitis
NAV	U71 Cystitis/urinary infection other
NAV	U72 Urethritis
NAV	U75 Malignant neoplasm of kidney
NAV	U76 Malignant neoplasm of bladder
NAV	U77 Malignant neoplasm urinary other
NAV	U78 Benign neoplasm urinary tract
NAV	U79 Neoplasm urinary tract NOS
NAV	U80 Injury urinary tract
NAV	U85 Congenital anomaly urinary tract U88 Glomerulonephritis/nephrosis U90 Orthostatic albumin./proteinuria U95 Urinary calculus
NAV	U88
NAV	U95
NAV	U98 Abnormal urine test NOS
NAV	U99 Urinary disease, other
NAV	Unknown
NAV	W01 Question of pregnancy
NAV	W02 Fear of pregnancy
NAV	W03 Antepartum bleeding
NAV	W05 Pregnancy vomiting/nausea
NAV	W12 Contraception intrauterine
NAV	W14 Contraception other
NAV	W15 Infertility/subfertility
NAV	W18 Post-partum symptom/complaint oth.
NAV	W27 Fear complications of pregnancy
NAV	W28 Limited function/disability (w)
NAV	W29 Pregnancy symptom/complaint other
NAV	W70 Puerperal infection/sepsis
NAV	W71 Infection complicating pregnancy
NAV	W73 Benign/unspec. neoplasm/pregnancy
NAV	W75 Injury complicating pregnancy
NAV	W78 Pregnancy
NAV	W79 Unwanted pregnancy
NAV	W80 Ectopic pregnancy
NAV	W81 Toxaemia of pregnancy
NAV	W82 Abortion spontaneous
NAV	W83 Abortion induced
NAV	W84 Pregnancy high risk
NAV	W85 Gestational diabetes
NAV	W92 Complicate labour/ delivery livebirth
NAV	W94 Puerperal mastitis
NAV	W96 Complications of puerperium other
NAV	W99 Disorder pregnancy/delivery, other
NAV	X01 Genital pain female
NAV	X02 Menstrual pain
NAV	X04 Painful intercourse female
NAV	X05 Menstruation absent/scanty
NAV	X06 Menstruation excessive
NAV	X07 Menstruation irregular/frequent
NAV	X08 Intermenstrual bleeding
NAV	X11 Menopausal symptom/complaint
NAV	X12 Postmenopausal bleeding
NAV	X14 Vaginal discharge
NAV	X15 Vaginal symptom/complaint other
NAV	X16 Vulval symptom/complaint
NAV	X17 Pelvis symptom/complaint female
NAV	X18 Breast pain female
NAV	X19 Breast lump/mass female
NAV	X21 Breast symptom/complt. female other
NAV	X26 Fear of breast cancer female
NAV	X29 Genital symptom/complt female oth.
NAV	X72 Genital candidiasis female
NAV	X74 Pelvic inflammatory disease
NAV	X75 Malignant neoplasm cervix
NAV	X76 Malignant neoplasm breast female
NAV	X77 Malignant neoplasm genital other (f)
NAV	X78 Fibromyoma uterus
NAV	X79 Benign neoplasm breast female
NAV	X80 Benign neoplasm female genital
NAV	X81 Genital neoplasm oth/unspecied (f)
NAV	X82 Injury genital female
NAV	X83 Congenital anomaly genital female
NAV	X84 Vaginitis/vulvitis NOS
NAV	X85 Cervical disease NOS
NAV	X86 Abnormal cervix smear
NAV	X87 Uterovaginal prolapse
NAV	X88 Fibrocystic disease breast
NAV	X89 Premenstrual tension syndrome
NAV	X90 Genital herpes female
NAV	X99 Genital disease female, other
NAV	Y02 Pain in testis/scrotum
NAV	Y04 Penis symptom/complaint other
NAV	Y05 Scrotum/testis sympt/complt. other
NAV	Y06 Prostate symptom/complaint
NAV	Y10 Infertility/subfertility male
NAV	Y13 Sterilization male
NAV	Y16 Breast symptom/complaint male
NAV	Y29 Genital sympt./complt.male other
NAV	Y73 Prostatitis/seminal vesiculitis
NAV	Y74 Orchitis/epididymitis
NAV	Y75 Balanitis
NAV	Y77 Malignant neoplasm prostate
NAV	Y78 Malign neoplasm male genital other
NAV	Y79 Benign/unspec. neoplasm gen. (m)
NAV	Y80 Injury male genital
NAV	Y81 Phimosis/redundant prepuce
NAV	Y85 Benign prostatic hypertrophy
NAV	Y86 Hydrocoele
NAV	Y99 Genital disease male, other
NAV	Z22 Illness problem parent/family
NAV	Z29 Social problem NOS
NorSySS	A02 Chills
NorSySS	A03 Fever
NorSySS	A04 Weakness/tiredness general
NorSySS	A05 Feeling ill
NorSySS	A71 Measles
NorSySS	A72 Chickenpox
NorSySS	A73 Malaria
NorSySS	A74 Rubella
NorSySS	A75 Infectious mononucleosis
NorSySS	A76 Viral exanthem other
NorSySS	A77 Viral disease other/NOS
NorSySS	A78 Infectious disease other/NOS
NorSySS	B02 Lymph gland(s) enlarged/painful
NorSySS	B70 Lymphadenitis acute
NorSySS	B71 lymphadenitis non-specific
NorSySS	D01 Abdominal pain/cramps general
NorSySS	D02 Abdominal pain epigastric
NorSySS	D06 Abdominal pain localized other
NorSySS	D08 Flatulence/gas/belching
NorSySS	D09 Nausea
NorSySS	D10 Vomiting
NorSySS	D11 Diarrhea
NorSySS	D11+D70+D73 Gastroenteritis
NorSySS	D14 Hematemesis/vomiting blood
NorSySS	D18 Change feces/bowel movements
NorSySS	D25 Abdominal distension
NorSySS	D29 Digestive symptom/complaint other
NorSySS	D70 Gastrointestinal infection
NorSySS	D73 Gastroenteritis presumed infection
NorSySS	D87 Stomach function disorder
NorSySS	D99 Disease digestive system, other
NorSySS	F70 Conjunctivitis infectious
NorSySS	F73 Eye infection/inflammation other
NorSySS	H01 Ear pain/earache
NorSySS	H04 Ear discharge
NorSySS	H13 Plugged feeling ear
NorSySS	H29 Ear symptom/complaint other
NorSySS	H71 Acute otitis media/myringitis
NorSySS	H77 Perforation ear drum
NorSySS	R** Respiratory infections
NorSySS	R01 Pain respiratory system
NorSySS	R02 Shortness of breath/dyspnea
NorSySS	R03 Wheezing
NorSySS	R04 Breathing problem, other
NorSySS	R05 Cough
NorSySS	R06 Nose bleed/epistaxis
NorSySS	R07 Sneezing/nasal congestion
NorSySS	R08 Nose symptom/complaint other
NorSySS	R09 Sinus symptom/complaint
NorSySS	R21 Throat symptom/complaint
NorSySS	R24 Hemoptysis
NorSySS	R25 Sputum/phlegm abnormal
NorSySS	R27 Fear of respiratory disease, other
NorSySS	R29 Respiratory symptom/complaint other
NorSySS	R71 Whooping cough
NorSySS	R72 Strep throat
NorSySS	R74 Upper respiratory infection acute
NorSySS	R75 Sinusitis acute/chronic
NorSySS	R76 Tonsillitis acute
NorSySS	R77 Laryngitis/tracheitis acute
NorSySS	R78 Acute bronchitis/bronchiolitis
NorSySS	R79 Chronic bronchitis
NorSySS	R80 Influenza
NorSySS	R81 Pneumonia
NorSySS	R82 Pleurisy/pleural effusion
NorSySS	R83 Respiratory infection other
NorSySS	R95 Chronic obstructive pulmonary disorder
NorSySS	R96 Asthma
NorSySS	R99 Respiratory disease other
NorSySS	S06 Rash localized
NorSySS	S07 Rash generalized
NorSySS	S10 Boil/carbuncle
NorSySS	S12 Insect bite/sting
NorSySS	S17 Abrasion/scratch/blister
NorSySS	S29 Skin symptom/complaint other
NorSySS	S70 Herpes zoster
NorSySS	S71 Herpes simplex
NorSySS	S72 Scabies/other acariasis
NorSySS	S73 Pediculosis/skin infestation other
NorSySS	S74 Dermatophytosis
NorSySS	S75 Moniliasis/candidiasis skin
NorSySS	S76 Skin infection other
NorSySS	S84 Impetigo
NorSySS	S95 Molluscum contagiosum
NorSySS	S99 Skin disease, other
