# Supplementary material for: Aberrations in medically certified sick leave and primary healthcare consultations in Norway in 2023 compared to pre-COVID-19-pandemic trends
Source: Arch Public Health. 2024 Oct 22;82:187. doi: 10.1186/s13690-024-01411-4 (PMC11495095; doi:10.1186/s13690-024-01411-4)
Supplement: Supplementary file 3 — Additional File 3. A) Working person-days lost to medically certified sick leave (NAV) and b) number of primary health care consultations (NorSySS) for 2022 and 2023, sex-specific results. [file 13690_2024_1411_MOESM3_ESM.xlsx]

## Sheet: x2022
Supplementary Table 3. a) Working person-days lost to medically certified sick leave (NAV) and b) number of primary health care consultations (NorSySS) in 2022.
Source	ICPC-2	All sexes			Female			Male
		Observed	Excess		Observed	Excess		Observed	Excess
		Value in 1000s	Value (90% PI) in 1000s	Ratio (90% PI)	Value in 1000s	Value (90% PI) in 1000s	Ratio (90% PI)	Value in 1000s	Value (90% PI) in 1000s	Ratio (90% PI)
NAV	Everything	63609	5316 (3157 to 7466)*	1.09 (1.05 to 1.13)*	37679	2359 (1190 to 3534)*	1.07 (1.03 to 1.1)*	25964	2627 (1721 to 3547)*	1.11 (1.07 to 1.16)*
NAV	R* Respiratory	4438	2640 (2378 to 2899)*	2.47 (2.15 to 2.88)*	2524	1486 (1338 to 1636)*	2.43 (2.13 to 2.84)*	1916	1074 (912 to 1237)*	2.27 (1.91 to 2.82)*
NAV	A* General and unspecified	2347	826 (706 to 944)*	1.54 (1.43 to 1.67)*	1512	531 (443 to 621)*	1.54 (1.41 to 1.7)*	837	294 (256 to 332)*	1.54 (1.44 to 1.66)*
NAV	A04 Weakness/tiredness general	1317	508 (388 to 628)*	1.63 (1.42 to 1.91)*	969	359 (276 to 444)*	1.59 (1.4 to 1.84)*	350	146 (100 to 192)*	1.72 (1.4 to 2.22)*
NAV	P29 Psychological symptom/complt other#	1327	353 (240 to 466)*	1.36 (1.22 to 1.54)*	936	180 (41 to 322)	1.24 (1.05 to 1.52)	392	119 (71 to 166)*	1.44 (1.22 to 1.74)*
NAV	P02 Acute stress reaction	1588	239 (28 to 451)	1.18 (1.02 to 1.4)	1107	161 (15 to 308)	1.17 (1.01 to 1.38)	483	128 (86 to 168)*	1.36 (1.22 to 1.53)*
NAV	P03 Feeling depressed	308	159 (107 to 210)*	2.06 (1.53 to 3.13)*	201	131 (73 to 189)	2.79 (1.37 to 9.26)	107	74 (29 to 120)	2.71 (-9.02 to 14.82)
NAV	L02 Back symptom/complaint	629	156 (34 to 280)	1.33 (1.06 to 1.8)	313	72 (14 to 130)	1.3 (1.05 to 1.71)	317	104 (56 to 152)*	1.49 (1.22 to 1.93)*
NAV	L08 Shoulder symptom/complaint	558	129 (78 to 180)*	1.3 (1.16 to 1.48)*	249	54 (23 to 84)	1.28 (1.1 to 1.51)	309	68 (50 to 87)*	1.29 (1.19 to 1.39)*
NAV	L01 Neck symptom/complain	284	75 (43 to 106)*	1.36 (1.18 to 1.6)*	175	36 (14 to 58)	1.26 (1.09 to 1.49)	109	38 (25 to 51)*	1.54 (1.3 to 1.87)*
NAV	N01 Headache	296	66 (49 to 82)*	1.29 (1.2 to 1.38)*	203	47 (29 to 66)*	1.3 (1.17 to 1.48)*	93	27 (19 to 36)*	1.42 (1.25 to 1.63)*
NAV	A99 General disease NOS	119	44 (22 to 66)	1.6 (1.23 to 2.27)	60	25 (8 to 41)	1.7 (1.15 to 3.1)	59	19 (14 to 25)*	1.5 (1.31 to 1.74)*
NAV	P81 Hyperkinetic disorder	99	38 (22 to 54)*	1.63 (1.29 to 2.2)*	56	26 (18 to 35)*	1.86 (1.47 to 2.59)*	42	10 (2 to 17)	1.29 (1.05 to 1.69)
NAV	A78 Infectious disease other/NOS	66	34 (19 to 49)	2.09 (1.41 to 3.91)	39	21 (11 to 30)	2.15 (1.38 to 4.48)	27	14 (8 to 20)*	1.99 (1.38 to 3.56)*
NAV	L13 Hip symptom/complaint	171	24 (7 to 42)	1.16 (1.04 to 1.32)	111	16 (8 to 24)*	1.16 (1.08 to 1.27)*	61	19 (8 to 30)	1.46 (1.14 to 1.99)
NAV	L12 Hand/finger symptom/complaint	104	23 (15 to 31)*	1.29 (1.17 to 1.43)*	48	6 (3 to 10)	1.15 (1.06 to 1.25)	56	17 (11 to 23)*	1.44 (1.25 to 1.69)*
NAV	R02 Shortness of breath/dyspnoea	63	23 (15 to 32)*	1.58 (1.3 to 2)*	29	15 (12 to 17)*	2.02 (1.72 to 2.45)*	34	8 (2 to 15)	1.33 (1.06 to 1.79)
NAV	L11 Wrist symptom/complaint	89	21 (13 to 29)*	1.32 (1.18 to 1.49)*	48	11 (7 to 15)*	1.3 (1.17 to 1.46)*	41	10 (4 to 15)	1.3 (1.11 to 1.59)
NAV	L16 Ankle symptom/complaint	114	20 (14 to 25)*	1.21 (1.14 to 1.28)*	56	8 (5 to 11)*	1.17 (1.1 to 1.26)*	58	9 (6 to 13)*	1.19 (1.11 to 1.28)*
NAV	A03 Fever	46	17 (10 to 23)*	1.58 (1.3 to 2.01)*	25	8 (3 to 14)	1.49 (1.12 to 2.24)	20	10 (8 to 12)*	1.96 (1.64 to 2.44)*
NAV	A77 Viral disease other/NOS	31	15 (12 to 18)*	1.95 (1.64 to 2.41)*	17	9 (6 to 12)*	2.15 (1.55 to 3.49)*	14	4 (0 to 7)	1.38 (1.03 to 2.08)
NAV	L19 Muscle symptom/complaint NOS	26	14 (7 to 20)	2.1 (1.38 to 4.16)	15	9 (4 to 14)	2.47 (0.97 to 9.96)	11	5 (3 to 7)*	1.67 (1.31 to 2.31)*
NAV	R21 Throat symptom/complaint	39	10 (7 to 14)*	1.35 (1.2 to 1.55)*	23	5 (4 to 7)*	1.3 (1.18 to 1.44)*	16	3 (-1 to 7)	1.2 (0.92 to 1.74)
NAV	D04 Rectal/anal pain	40	10 (6 to 14)*	1.34 (1.18 to 1.56)*	36	9 (6 to 13)*	1.36 (1.2 to 1.56)*	4	-1 (-3 to 1)	0.8 (0.57 to 1.34)
NAV	S76 Skin infection other	24	-11 (-14 to -7)*	0.69 (0.63 to 0.77)*	8	-5 (-8 to -3)*	0.59 (0.5 to 0.72)*	16	-5 (-8 to -2)	0.76 (0.67 to 0.87)
NAV	D87 Stomach function disorder	14	-11 (-19 to -3)	0.56 (0.43 to 0.81)	8	-8 (-11 to -6)*	0.51 (0.44 to 0.6)*	6	0 (-3 to 4)	1.07 (0.67 to 2.46)
NAV	X99 Genital disease female, other	65	-12 (-18 to -7)*	0.84 (0.79 to 0.9)*	65	-12 (-18 to -7)*	0.84 (0.79 to 0.9)*
NAV	R90 Hypertrophy tonsils/adenoids	22	-13 (-17 to -9)*	0.63 (0.57 to 0.71)*	13	-8 (-12 to -5)*	0.61 (0.52 to 0.73)*	9	-5 (-8 to -2)	0.66 (0.55 to 0.84)
NAV	T85 Hyperthyroidism/thyrotoxicosis	56	-15 (-20 to -11)*	0.79 (0.74 to 0.84)*	47	-12 (-16 to -8)*	0.8 (0.74 to 0.86)*	9	-3 (-5 to -2)*	0.74 (0.66 to 0.84)*
NAV	B99 Blood/lymph/spleen disease other	32	-15 (-20 to -11)*	0.67 (0.61 to 0.74)*	13	-9 (-12 to -6)*	0.58 (0.51 to 0.68)*	19	-7 (-13 to 0)	0.74 (0.6 to 0.98)
NAV	H82 Vertiginous syndrome	131	-20 (-35 to -6)	0.86 (0.79 to 0.96)	92	-19 (-28 to -10)*	0.83 (0.76 to 0.9)*	39	7 (-3 to 18)	1.23 (0.92 to 1.87)
NAV	P06 Sleep disturbance	265	-35 (-55 to -16)	0.88 (0.83 to 0.94)	159	-32 (-44 to -19)*	0.83 (0.78 to 0.89)*	106	-6 (-16 to 4)	0.94 (0.87 to 1.03)
NAV	L81 Injury musculoskeletal NOS	326	-65 (-100 to -30)	0.83 (0.76 to 0.92)	99	-34 (-45 to -23)*	0.74 (0.69 to 0.81)*	226	-32 (-57 to -6)	0.88 (0.8 to 0.97)
NAV	N79 Concussion	125	-65 (-84 to -47)*	0.66 (0.6 to 0.73)*	79	-43 (-55 to -31)*	0.65 (0.59 to 0.72)*	46	-16 (-24 to -7)	0.74 (0.65 to 0.87)
NAV	W* Pregnancy, birth family planning	1356	-237 (-350 to -125)*	0.85 (0.8 to 0.92)*	1355	-233 (-341 to -123)*	0.85 (0.8 to 0.92)*	4	-3 (-5 to 0)	0.62 (0.45 to 0.96)
NorSySS	R** Respiratory infections	2689	1080 (957 to 1206)*	1.67 (1.55 to 1.81)*	1540	640 (577 to 704)*	1.71 (1.6 to 1.84)*	1149	462 (373 to 550)*	1.67 (1.48 to 1.92)*
NorSySS	A04 Weakness/tiredness general	402	127 (118 to 137)*	1.46 (1.42 to 1.51)*	286	98 (90 to 107)*	1.52 (1.46 to 1.6)*	117	37 (33 to 40)*	1.46 (1.4 to 1.53)*
NorSySS	D01 Abdominal pain/cramps general	331	57 (43 to 70)*	1.21 (1.15 to 1.27)*	210	39 (30 to 47)*	1.22 (1.17 to 1.29)*	121	18 (12 to 24)*	1.18 (1.11 to 1.25)*
NorSySS	A03 Fever	95	31 (20 to 43)*	1.49 (1.26 to 1.81)*	49	17 (11 to 22)*	1.52 (1.3 to 1.84)*	46	14 (8 to 21)*	1.45 (1.21 to 1.82)*
NorSySS	R96 Asthma	149	31 (15 to 47)*	1.26 (1.11 to 1.46)*	86	19 (9 to 29)*	1.29 (1.12 to 1.5)*	63	12 (5 to 19)	1.23 (1.08 to 1.44)
NorSySS	A78 Infectious disease other/NOS	66	29 (18 to 40)*	1.79 (1.38 to 2.52)*	35	18 (12 to 23)*	2.03 (1.53 to 3.01)*	31	11 (6 to 17)*	1.58 (1.21 to 2.25)*
NorSySS	D11+D70+D73 Gastroenteritis	158	27 (11 to 43)	1.21 (1.07 to 1.38)	87	16 (9 to 24)*	1.23 (1.11 to 1.38)*	71	11 (2 to 20)	1.18 (1.03 to 1.38)
NorSySS	R21 Throat symptom/complaint	99	26 (20 to 32)*	1.36 (1.25 to 1.48)*	59	16 (13 to 19)*	1.36 (1.27 to 1.47)*	39	10 (7 to 13)*	1.34 (1.22 to 1.5)*
NorSySS	R02 Shortness of breath/dyspnea	133	20 (10 to 30)*	1.18 (1.08 to 1.29)*	71	10 (5 to 14)*	1.16 (1.08 to 1.25)*	63	11 (4 to 17)	1.2 (1.07 to 1.38)
NorSySS	R27 Fear of respiratory disease, other	21	20 (19 to 20)*	13.51 (10.57 to 18.73)*	11	11 (10 to 11)*	14.16 (10.84 to 20.44)*	10	9 (9 to 9)*	12.89 (9.33 to 20.87)*
NorSySS	D11 Diarrhea	81	17 (11 to 23)*	1.27 (1.16 to 1.4)*	45	10 (6 to 14)*	1.29 (1.15 to 1.46)*	37	7 (3 to 10)*	1.22 (1.1 to 1.38)*
NorSySS	S29 Skin symptom/complaint other	109	17 (7 to 26)*	1.18 (1.07 to 1.31)*	64	8 (2 to 13)	1.14 (1.04 to 1.25)	45	9 (4 to 14)*	1.25 (1.1 to 1.44)*
NorSySS	D09 Nausea	41	13 (11 to 15)*	1.46 (1.36 to 1.59)*	29	8 (6 to 10)*	1.39 (1.27 to 1.54)*	11	3 (2 to 4)*	1.39 (1.22 to 1.62)*
NorSySS	R83 Respiratory infection other	118	-50 (-80 to -21)	0.7 (0.59 to 0.85)	68	-28 (-44 to -13)*	0.7 (0.61 to 0.84)*	50	-22 (-37 to -7)	0.69 (0.57 to 0.87)
NorSySS	R80 Influenza	71	-54 (-78 to -30)*	0.57 (0.47 to 0.7)*	40	-30 (-43 to -17)*	0.57 (0.48 to 0.7)*	31	-24 (-35 to -13)*	0.56 (0.47 to 0.7)*
Results shown for the year of 2022.
ICPC-2 codes shown are those where the excess was statistically significantly (for either all sexes, male, or female) after false discovery rate correction with a 5% cutoff and the absolute value of excess was larger than 10 000. Excess is defined as (observed minus baseline) and presented as point estimate (90% prediction interval).
*Significant after false discovery rate correction with a 5% cutoff.

## Sheet: x2023
Supplementary Table 4. a) Working person-days lost to medically certified sick leave (NAV) and b) number of primary health care consultations (NorSySS) in 2023.
Source	ICPC-2	All sexes			Female			Male
		Observed	Excess		Observed	Excess		Observed	Excess
		Value in 1000s	Value (90% PI) in 1000s	Ratio (90% PI)	Value in 1000s	Value (90% PI) in 1000s	Ratio (90% PI)	Value in 1000s	Value (90% PI) in 1000s	Ratio (90% PI)
NAV	Everything	65015	6116 (3506 to 8676)*	1.1 (1.06 to 1.15)*	38560	2795 (1394 to 4212)*	1.08 (1.04 to 1.12)*	26455	2857 (1816 to 3893)*	1.12 (1.07 to 1.17)*
NAV	A* General and unspecified	2523	1034 (898 to 1170)*	1.69 (1.55 to 1.86)*	1639	675 (573 to 777)*	1.7 (1.54 to 1.9)*	884	357 (314 to 400)*	1.68 (1.55 to 1.83)*
NAV	R* Respiratory	2646	852 (577 to 1127)*	1.47 (1.28 to 1.74)*	1487	448 (292 to 606)*	1.43 (1.24 to 1.69)*	1159	303 (119 to 488)	1.35 (1.11 to 1.73)
NAV	P29 Psychological symptom/complt other#	1707	727 (607 to 847)*	1.74 (1.55 to 1.98)*	1204	424 (256 to 594)*	1.54 (1.27 to 1.97)*	503	233 (184 to 283)*	1.86 (1.58 to 2.28)*
NAV	A04 Weakness/tiredness general	1484	660 (518 to 804)*	1.8 (1.54 to 2.18)*	1095	472 (374 to 573)*	1.76 (1.52 to 2.1)*	389	182 (127 to 237)*	1.88 (1.48 to 2.57)*
NAV	P02 Acute stress reaction	1896	519 (269 to 774)*	1.38 (1.17 to 1.69)*	1311	343 (168 to 516)	1.35 (1.15 to 1.65)	584	235 (192 to 278)*	1.67 (1.49 to 1.91)*
NAV	P03 Feeling depressed	406	277 (222 to 331)*	3.14 (2.2 to 5.4)*	259	211 (141 to 280)	4.42 (-16.99 to 25.1)	147	125 (70 to 180)	3.66 (-25.37 to 30.68)
NAV	L02 Back symptom/complaint	744	264 (116 to 410)	1.55 (1.18 to 2.23)	353	110 (39 to 179)	1.45 (1.12 to 2.03)	390	178 (125 to 233)*	1.84 (1.47 to 2.48)*
NAV	L08 Shoulder symptom/complaint	674	257 (199 to 315)*	1.62 (1.42 to 1.88)*	306	120 (85 to 153)*	1.64 (1.39 to 2.01)*	368	129 (109 to 148)*	1.54 (1.42 to 1.68)*
NAV	L01 Neck symptom/complain	329	143 (110 to 176)*	1.77 (1.51 to 2.15)*	195	71 (48 to 94)*	1.58 (1.33 to 1.93)*	134	71 (58 to 85)*	2.14 (1.76 to 2.73)*
NAV	R74 Upper respiratory infection acute	739	140 (66 to 213)	1.23 (1.1 to 1.41)	418	71 (23 to 119)	1.2 (1.06 to 1.4)	321	69 (42 to 95)*	1.27 (1.15 to 1.42)*
NAV	N01 Headache	298	71 (54 to 88)*	1.31 (1.22 to 1.42)*	207	53 (32 to 74)*	1.35 (1.18 to 1.56)*	91	28 (19 to 37)*	1.44 (1.26 to 1.67)*
NAV	A99 General disease NOS	135	65 (40 to 90)*	1.94 (1.43 to 3.03)*	68	36 (17 to 55)	2.14 (1.32 to 4.85)	67	29 (23 to 35)*	1.76 (1.52 to 2.09)*
NAV	P81 Hyperkinetic disorder	123	58 (40 to 78)*	1.91 (1.48 to 2.72)*	73	41 (31 to 51)*	2.27 (1.73 to 3.31)*	50	15 (6 to 24)	1.42 (1.14 to 1.9)
NAV	L13 Hip symptom/complaint	193	43 (23 to 64)*	1.29 (1.13 to 1.5)*	126	30 (22 to 38)*	1.31 (1.21 to 1.44)*	68	26 (13 to 40)	1.64 (1.23 to 2.43)
NAV	L12 Hand/finger symptom/complaint	118	38 (30 to 47)*	1.48 (1.34 to 1.66)*	53	12 (8 to 15)*	1.29 (1.18 to 1.41)*	65	26 (20 to 33)*	1.69 (1.45 to 2.02)*
NAV	L11 Wrist symptom/complaint	105	38 (28 to 47)*	1.56 (1.37 to 1.81)*	59	22 (18 to 26)*	1.61 (1.44 to 1.81)*	46	15 (8 to 21)*	1.46 (1.21 to 1.86)*
NAV	L16 Ankle symptom/complaint	126	31 (26 to 37)*	1.33 (1.26 to 1.41)*	59	10 (7 to 14)*	1.21 (1.13 to 1.3)*	67	18 (14 to 22)*	1.37 (1.27 to 1.49)*
NAV	A01 Pain general/multiple sites	47	22 (13 to 31)	1.86 (1.36 to 2.86)	32	8 (4 to 12)*	1.34 (1.16 to 1.61)*	16	8 (3 to 13)	2.02 (1.17 to 5.29)
NAV	R72 Strep throat	47	21 (17 to 25)*	1.81 (1.55 to 2.18)*	28	12 (9 to 14)*	1.72 (1.46 to 2.1)*	19	9 (8 to 11)*	1.96 (1.68 to 2.35)*
NAV	A03 Fever	49	19 (12 to 27)*	1.65 (1.32 to 2.2)*	26	8 (1 to 15)	1.45 (1.06 to 2.34)	23	13 (11 to 15)*	2.31 (1.91 to 2.92)*
NAV	L19 Muscle symptom/complaint NOS	27	18 (11 to 25)	3.03 (1.61 to 9.34)	15	12 (6 to 17)	3.29 (-19.09 to 24.53)	12	7 (5 to 9)*	2.17 (1.59 to 3.36)*
NAV	A77 Viral disease other/NOS	28	14 (11 to 17)*	2.02 (1.64 to 2.63)*	15	8 (5 to 12)	2.26 (1.45 to 4.77)	13	3 (-1 to 7)	1.31 (0.93 to 2.22)
NAV	D04 Rectal/anal pain	45	14 (10 to 18)*	1.46 (1.28 to 1.71)*	40	12 (8 to 16)*	1.44 (1.27 to 1.66)*	5	0 (-2 to 2)	0.97 (0.67 to 1.73)
NAV	X21 Breast symptom/complt. female other	23	12 (9 to 16)*	2.14 (1.61 to 3.2)*	22	11 (8 to 15)*	2.03 (1.53 to 3.01)*
NAV	P19 Drug abuse	34	12 (6 to 18)*	1.55 (1.23 to 2.11)*	5	2 (0 to 4)	1.62 (0.94 to 4.28)	29	10 (5 to 16)	1.54 (1.19 to 2.16)
NAV	D92 Diverticular disease	24	-11 (-15 to -6)*	0.69 (0.62 to 0.79)*	12	-5 (-7 to -3)*	0.72 (0.64 to 0.83)*	12	-5 (-10 to 0)	0.72 (0.55 to 1.04)
NAV	L71 Malignant neoplasm musculoskeletal	11	-11 (-17 to -5)	0.5 (0.39 to 0.68)	5	-5 (-6 to -3)*	0.5 (0.42 to 0.61)*	7	-7 (-12 to -2)	0.5 (0.36 to 0.81)
NAV	R90 Hypertrophy tonsils/adenoids	25	-12 (-17 to -7)*	0.67 (0.59 to 0.77)*	14	-9 (-13 to -4)	0.62 (0.53 to 0.77)	11	-4 (-7 to 0)	0.74 (0.59 to 0.98)
NAV	D87 Stomach function disorder	14	-13 (-22 to -3)	0.53 (0.39 to 0.81)	8	-10 (-13 to -7)*	0.44 (0.37 to 0.53)*	7	2 (-2 to 5)	1.28 (0.74 to 3.49)
NAV	T99 Endocrine/metab/nutrit. dis. other	44	-13 (-19 to -8)*	0.76 (0.69 to 0.85)*	29	-2 (-13 to 8)	0.93 (0.69 to 1.4)	15	-5 (-10 to 0)	0.75 (0.59 to 1.03)
NAV	T85 Hyperthyroidism/thyrotoxicosis	56	-18 (-23 to -14)*	0.75 (0.71 to 0.8)*	47	-15 (-19 to -10)*	0.76 (0.71 to 0.82)*	9	-4 (-5 to -2)*	0.7 (0.62 to 0.79)*
NAV	K76 Ischaemic heart disease w/o angina	61	-19 (-28 to -11)*	0.76 (0.69 to 0.85)*	9	-8 (-12 to -4)	0.53 (0.42 to 0.71)	53	-12 (-21 to -2)	0.82 (0.72 to 0.96)
NAV	B99 Blood/lymph/spleen disease other	30	-20 (-25 to -15)*	0.6 (0.55 to 0.67)*	12	-11 (-15 to -8)*	0.51 (0.45 to 0.6)*	18	-9 (-16 to -2)	0.68 (0.54 to 0.92)
NAV	N79 Concussion	147	-60 (-82 to -38)*	0.71 (0.64 to 0.8)*	95	-38 (-52 to -24)*	0.71 (0.65 to 0.8)*	53	-14 (-24 to -3)	0.8 (0.69 to 0.94)
NAV	L81 Injury musculoskeletal NOS	328	-78 (-117 to -38)	0.81 (0.74 to 0.9)	105	-34 (-47 to -21)*	0.76 (0.69 to 0.83)*	223	-45 (-73 to -16)	0.83 (0.75 to 0.93)
NorSySS	R** Respiratory infections	1953	359 (227 to 490)*	1.23 (1.13 to 1.33)*	1110	218 (151 to 285)*	1.24 (1.16 to 1.34)*	843	167 (66 to 269)	1.25 (1.08 to 1.47)
NorSySS	A04 Weakness/tiredness general	424	150 (139 to 160)*	1.55 (1.49 to 1.61)*	302	116 (106 to 127)*	1.63 (1.54 to 1.72)*	123	43 (39 to 47)*	1.54 (1.46 to 1.62)*
NorSySS	D01 Abdominal pain/cramps general	348	76 (61 to 92)*	1.28 (1.21 to 1.36)*	221	51 (42 to 61)*	1.3 (1.23 to 1.38)*	127	25 (18 to 32)*	1.24 (1.16 to 1.34)*
NorSySS	D11+D70+D73 Gastroenteritis	174	44 (27 to 61)*	1.33 (1.18 to 1.54)*	97	27 (19 to 35)*	1.38 (1.24 to 1.56)*	77	17 (8 to 26)*	1.28 (1.11 to 1.52)*
NorSySS	A78 Infectious disease other/NOS	76	42 (28 to 55)*	2.21 (1.59 to 3.57)*	40	25 (18 to 31)*	2.58 (1.79 to 4.57)*	36	17 (10 to 24)*	1.91 (1.39 to 3.09)*
NorSySS	R96 Asthma	147	38 (19 to 57)*	1.35 (1.14 to 1.63)*	85	23 (11 to 34)*	1.37 (1.15 to 1.68)*	63	15 (6 to 24)	1.32 (1.11 to 1.62)
NorSySS	R72 Strep throat	61	28 (22 to 34)*	1.86 (1.58 to 2.26)*	36	16 (14 to 19)*	1.86 (1.62 to 2.19)*	25	15 (9 to 21)	2.41 (1.49 to 5.92)
NorSySS	A03 Fever	91	28 (16 to 40)*	1.44 (1.21 to 1.78)*	46	14 (9 to 20)*	1.46 (1.23 to 1.78)*	45	13 (7 to 20)*	1.42 (1.18 to 1.81)*
NorSySS	S29 Skin symptom/complaint other	118	24 (13 to 35)*	1.26 (1.12 to 1.42)*	69	11 (5 to 17)*	1.19 (1.08 to 1.33)*	49	13 (7 to 19)*	1.37 (1.18 to 1.63)*
NorSySS	R21 Throat symptom/complaint	95	24 (17 to 31)*	1.34 (1.22 to 1.48)*	56	14 (10 to 17)*	1.32 (1.22 to 1.45)*	39	10 (7 to 14)*	1.36 (1.21 to 1.55)*
NorSySS	D73 Gastroenteritis presumed infection	70	23 (12 to 34)*	1.5 (1.21 to 1.96)*	40	15 (10 to 20)*	1.6 (1.32 to 2.03)*	31	8 (2 to 14)	1.37 (1.08 to 1.87)
NorSySS	D11 Diarrhea	85	22 (15 to 29)*	1.35 (1.22 to 1.51)*	47	13 (8 to 18)*	1.38 (1.2 to 1.61)*	38	9 (5 to 13)*	1.29 (1.14 to 1.49)*
NorSySS	R75 Sinusitis acute/chronic	92	21 (17 to 26)*	1.3 (1.23 to 1.38)*	64	22 (17 to 26)*	1.51 (1.36 to 1.69)*	28	2 (-1 to 6)	1.09 (0.97 to 1.25)
NorSySS	D09 Nausea	43	16 (14 to 19)*	1.59 (1.46 to 1.75)*	31	10 (8 to 13)*	1.47 (1.32 to 1.67)*	12	4 (3 to 6)*	1.54 (1.32 to 1.85)*
NorSySS	D99 Disease digestive system, other	41	12 (7 to 17)*	1.42 (1.22 to 1.69)*	24	7 (4 to 9)*	1.39 (1.21 to 1.66)*	17	5 (2 to 8)*	1.44 (1.17 to 1.88)*
NorSySS	D18 Change feces/bowel movements	24	10 (6 to 15)*	1.8 (1.36 to 2.64)*	14	6 (3 to 8)*	1.69 (1.32 to 2.31)*	10	5 (3 to 7)*	1.98 (1.37 to 3.65)*
NorSySS	H01 Ear pain/earache	23	10 (7 to 14)*	1.84 (1.41 to 2.65)*	13	6 (4 to 8)*	1.92 (1.5 to 2.66)*	9	5 (3 to 8)	2.31 (1.36 to 6.48)
NorSySS	A05 Feeling ill	25	-14 (-16 to -12)*	0.64 (0.61 to 0.69)*	15	-7 (-9 to -6)*	0.66 (0.62 to 0.71)*	11	-7 (-8 to -5)*	0.62 (0.57 to 0.67)*
Results shown for the year of 2023.
ICPC-2 codes shown are those where the excess was statistically significantly (for either all sexes, male, or female) after false discovery rate correction with a 5% cutoff and the absolute value of excess was larger than 10 000. Excess is defined as (observed minus baseline) and presented as point estimate (90% prediction interval).
*Significant after false discovery rate correction with a 5% cutoff.
